# Supplementary material for: Zirconium and Yttrium Co-Doped BaCo0.8Zr0.1Y0.1O3−δ: A New Mixed-Conducting Perovskite Oxide-Based Membrane for Efficient and Stable Oxygen Permeation
Source: Membranes (Basel). 2022 Aug 25;12(9):831. doi: 10.3390/membranes12090831 (PMC9501606; doi:10.3390/membranes12090831)
Supplement: Supplementary file 1 [file membranes-12-00831-s001.zip]

Archive with 1 entries (1 files):
- membranes-1887687-supplementary.pdf
